# Supplementary material for: High levels of IGF-1 predict difficult intubation of patients with acromegaly
Source: Endocrine. 2017 Jun 15;57(2):326–34. doi: 10.1007/s12020-017-1338-x (PMC5511320; doi:10.1007/s12020-017-1338-x)
Supplement: Supplementary file 2 — Supplementary Table 1 [file 12020_2017_1338_MOESM2_ESM.xlsx]

## Sheet: Sheet1
Upper airway CT evaluation of acromegalic patients
Difficult intubation (Mallampati)			MAPD, cm	MTD, cm	CSA, cm2	TLPW, cm	TPPW, cm	MAPD, cm	MTD, cm	CSA, cm2	TLPW, cm	TPPW, cm	MAPD, cm	MTD, cm	CSA, cm2	TLPW, cm	TPPW, cm	MAPD, cm	MTD, cm	CSA, cm2	TLPW, cm	TPPW, cm	TSP, cm	CSASP, cm2	TV, cm
Yes	Straight head position	LIU J	1.4	1.7	1.83	0.9	0.7	0.7	1.3	0.73	1.8	0.6	1.7	3	4.38	1.3	0.2	1.9	2.7	3.15	0.7	0.2	1.2	6.67	0.7
Yes		SHI M	1.1	2.1	2.07	1	0.5	0.5	1.6	0.8	1.3	0.5	2.2	2.9	4.74	1.3	0.6	2.4	2.7	4.95	0.7	0.5	1	5.25	0.8
No		QIAO J	1	1.9	1.47	0.8	0.4	0.6	1.5	0.84	1.4	0.7	1.7	2.5	3.56	0.9	0.4	1.5	2.8	3.34	0.8	0.3	1.3	5.24	3.6
Yes		KANG X	1	1.7	1.33	0.6	0.5	0.3	1.4	0.5	1.4	0.5	0.9	3.1	2	1	0.2	1.2	2.8	2.47	0.6	0.2	0.9	3.48	0.5
No		YU Z	1.4	2.3	2.29	1.2	1.3	0.8	1	0.84	1.1	0.6	1.5	2	2.09	0.6	0.5	2.2	2	2.61	0.9	0.5	1.3	5.92	0.6
Yes		GUAN T	1.2	1.9	1.99	0.7	0.8	0.7	0.9	0.48	0.7	0.5	1.8	2.2	2.93	0.8	0.3	2.1	3	4.06	0.8	0.3	1.3	6.07	0.5
Yes		GAO X	1.3	1.9	2.09	0.8	0.3	0.7	1.6	0.85	1	0.7	1.2	2.2	1.99	0.8	0.3	1	2.3	1.83	0.6	0.4	1.1	2.83	0.8
No		LIU C	1.2	1.8	2.42	0.5	0.9	0.5	1.3	0.56	0.6	0.6	0.7	2.2	1.36	0.8	0.3	0.5	1.4	0.6	0.8	0.3	0.9	4.89	0.6
Yes		WANG S	1.3	2.4	0.9	1	0.8	0.8	2.6	1.68	1.1	0.4	1	3.9	3.67	1.2	0.6	1.2	3.7	2.87	0.7	0.4	0.9	2.24	0.4
No		HAN Z	0.7	1.4	2.68	0.9	0.7	0.7	1.1	0.62	0.9	0.7	1.5	2.3	2.19	0.9	0.3	1.1	3.2	2.63	0.7	0.5	1.1	4.01	0.7
Yes		ZHAO J	1	1.8	1.69	0.8	1.1	0.6	1.7	1.14	1.1	0.8	1.1	3.1	2.83	1	0.3	0.8	2.6	1.84	1	0.3	1	4.01	0.5
Yes		ZHANG Y	1.4	1.7	1.76	0.5	0.5	0.8	1.3	0.9	0.6	0.8	0.7	1.6	0.91	0.5	0.3	0.7	1.1	5.3	0.3	0.5	1.4	3.79	0.6
No		LEI G	1.1	1.7	1.39	0.8	0.7	0.8	1	0.59	0.9	0.4	1.2	2.3	1.84	0.7	0.3	1.4	2.8	3.3	0.8	0.3	1.2	4.71	0.7
Yes		WANG S	1.3	2.2	2.25	0.8	0.8	0.9	1.2	0.77	1.4	0.7	1.9	3.1	4.03	1	0.4	1.6	3	3.35	0.7	0.4	1.5	6.04	0.7
Yes		SHI Z	1.2	2.1	2.28	0.7	0.6	0.8	1.6	1.18	1.1	0.5	1.3	2.2	2.39	0.7	0.3	1.7	2.6	3.23	0.9	0.3	0.8	3.05	0.5
No		LIU Y	1.6	2.6	3.48	1.1	0.8	0.7	1.8	0.99	1.3	0.5	1.2	2.7	1.88	0.9	0.3	1.6	3.5	3.72	0.3	0.2	0.9	3.73	0.5
Yes	Extensive head position	LIU J	1.4	1.6	1.69	0.9	0.8	0.7	1	0.46	2.1	0.4	1.4	2.9	3.48	1.1	0.3	2.8	3	7.19	0.8	0.3	1	6.53	0.6
Yes		SHI M	1.3	2.5	2.62	1	0.8	0.6	2.1	1.43	1.2	0.6	2.4	3.5	6.16	1.5	0.4	2.8	3.2	6.96	0.8	0.4	0.8	5.27	0.8
No		QIAO J	1	1.5	1.13	0.7	0.6	0.6	1.2	0.53	1.2	0.8	1.4	2.5	2.27	0.4	0.7	1.4	2.6	2.27	0.5	0.2	1.3	5.55	0.6
Yes		KANG X	1.3	1.8	1.58	0.7	0.6	0.5	1.5	0.87	1.3	0.6	1.2	3.5	3.4	0.8	0.2	1.6	3.1	3.39	0.7	0.2	0.8	3.58	0.4
No		YU Z	1.4	1.9	1.85	1.1	1	0.8	0.9	0.8	1.5	0.6	1.9	2.2	2.59	0.9	0.4	3.2	1.9	3.28	0.7	0.4	1.6	6.46	0.6
Yes		GUAN T	1	1.7	1.54	0.9	0.4	0.8	1	0.55	1	0.6	1.8	2	2.64	0.9	0.3	2	2.9	3.45	0.6	0.3	1.5	5.96	0.7
Yes		GAO X	1.4	2.3	2.82	0.7	1.1	0.8	1.7	1.15	1	0.5	1.3	2.4	2.37	0.8	0.5	1	2.4	2.47	0.5	0.3	1.3	2.81	0.8
No		LIU C	1.3	2.2	2.74	0.6	0.8	0.5	1.1	0.39	0.6	0.6	0.8	2	1.14	0.9	0.3	0.7	1.9	0.89	1.1	0.3	1.1	3.59	0.7
Yes		WANG S	1.7	2.9	3.23	0.7	0.5	0.8	2.7	2.01	0.8	0.7	0.9	3.7	3.06	1.1	0.6	1.4	3.7	3.63	0.5	0.3	0.9	2.27	0.4
No		HAN Z	0.9	1.7	1.37	0.9	0.8	0.7	1.4	0.86	0.8	0.6	1.2	2.1	2.08	0.7	0.3	1.1	3.2	3.08	0.6	0.4	1.3	3.71	0.6
Yes		ZHAO J	1	1.9	1.92	1.3	1.4	0.6	1.8	1.34	1	0.8	1	3.2	2.79	1	0.3	0.8	2	1.79	0.9	0.3	1.1	4.06	0.7
Yes		ZHANG Y	1.9	2.1	2.88	0.8	0.8	0.8	1	0.68	0.9	0.8	0.9	1.9	1.22	0.6	0.3	1.5	0.9	0.82	0.5	0.4	1.6	3.95	0.5
No		LEI G	1.3	2.1	1.99	0.8	0.7	0.6	1.6	0.71	1.1	0.4	1.3	2.1	1.93	0.7	0.3	1.2	2.7	2.85	0.9	0.2	1.1	4.49	0.7
Yes		WANG S	1.2	2.4	2.37	0.6	0.8	0.8	0.7	0.48	1.2	0.8	1.8	2.9	3.65	1	0.5	1.6	3.2	3.88	0.7	0.3	1.6	6.36	0.9
Yes		SHI Z	1.5	2.5	3.11	0.8	0.7	0.8	2	1.78	1.2	0.4	1.5	2.6	3.12	0.9	0.3	1.9	2.9	3.72	0.6	0.2	0.8	2.84	0.6
No		LIU Y	1.8	2.8	4.56	0.9	0.8	0.7	2.6	1.97	1.4	0.7	1.4	3.8	2.99	0.9	0.5	2	3.1	5.54	1	0.3	1.1	4.94	0.5
MAPD: maximal anteroposterior diameter; MTD: maximal transverse diameter; CSA: cross-sectional area; TLPW: thickness of lateral pharyngeal wall; TPPW: thickness of posterior pharyngeal wall; TSP: thickness of soft palate; CSASP: CSA of soft palate; TV: thickness of uvula.
